# Supplementary material for: Selective decision-making and collective behavior of fish by the motion of visual attention
Source: PNAS Nexus. 2024 Jul 2;3(7):pgae264. doi: 10.1093/pnasnexus/pgae264 (PMC11264410; doi:10.1093/pnasnexus/pgae264)
Supplement: pgae264_Supplementary_Data [file pgae264_supplementary_data.zip]

Archive with 6 entries (6 files):
- PNASNEXUS-PNASNEXUS-2024-00298-TR-s01.pdf
- PNASNEXUS-PNASNEXUS-2024-00298-TR-s02.gif
- PNASNEXUS-PNASNEXUS-2024-00298-TR-s03.gif
- PNASNEXUS-PNASNEXUS-2024-00298-TR-s04.gif
- PNASNEXUS-PNASNEXUS-2024-00298-TR-s05.gif
- PNASNEXUS-PNASNEXUS-2024-00298-TR-s06.gif
